# Supplementary material for: MMRN1 as a Potential Oncogene in Gastric Cancer: Functional Evidence from In Vitro Studies and Computational Prediction of NEDD4L-Mediated Ubiquitination
Source: Curr Issues Mol Biol. 2025 Nov 6;47(11):925. doi: 10.3390/cimb47110925 (PMC12651045; doi:10.3390/cimb47110925)
Supplement: Supplementary file 1 [file cimb-47-00925-s001.zip]

Archive with 1 entries (1 files):
- cimb-3905620-supplementary.pdf
